# Supplementary material for: Exploring the Dynamic Invasion Pattern of the Black-Headed Fall Webworm in China: Susceptibility to Topography, Vegetation, and Human Activities
Source: Insects. 2024 May 13;15(5):349. doi: 10.3390/insects15050349 (PMC11121765; doi:10.3390/insects15050349)
Supplement: Supplementary file 1 [file insects-15-00349-s001.zip]

Archive with 1 entries (1 files):
- insects-2952403-supplementary.pdf
